# Supplementary material for: Decoding coronary artery calcification: metabolic reprogramming features and a promising circulating biomarker PXDN
Source: Front Cell Dev Biol. 2026 Apr 10;14:1714146. doi: 10.3389/fcell.2026.1714146 (PMC13106572; doi:10.3389/fcell.2026.1714146)
Supplement: Supplementary file 1 [file Table1.xlsx]

## Sheet: Supplementary Table 1
Supplementary Table 1. The detailed results of differentially expressed genes in GSE58150
Genes	BaseMean	Log2FoldChange	LfcSE	Stat	Pvalue	Padj	Change
SEC14L3	81.0978	2.10955	0.50078	4.2125	3e-05	0.01349	Up
TNXA	43.6023	1.08158	0.26021	4.15658	3e-05	0.01349	Up
HBA2	7.18133e+06	1.07298	0.2653	4.04445	5e-05	0.01349	Up
PXDN	75.976	1.7697	0.4389	4.03212	6e-05	0.01349	Up
TMC5	364.954	1.00668	0.25461	3.95374	8e-05	0.01349	Up
HBA1	8.31261e+06	1.04365	0.26642	3.91728	9e-05	0.01349	Up
SMIM24	120.474	1.27136	0.33114	3.83933	0.00012	0.01349	Up
HBE1	974.676	1.5008	0.3918	3.83049	0.00013	0.01349	Up
HBD	758154	1.47382	0.39307	3.74955	0.00018	0.01998	Up
PNMA6A	18.3901	1.73685	0.46351	3.74722	0.00018	0.01998	Up
HBB	4.83319e+06	1.28981	0.3565	3.61796	0.0003	0.03172	Up
ITLN1	31.9689	1.5171	0.42002	3.61197	0.0003	0.03172	Up
MYL4	540.737	1.05322	0.29898	3.52274	0.00043	0.04058	Up
HBBP1	1060.72	1.32157	0.37898	3.48717	0.00049	0.04372	Up
USP7-AS1	24.5739	1.09131	0.31379	3.47786	0.00051	0.04372	Up
DSCAML1	9.57528	1.68561	0.48607	3.46787	0.00052	0.04378	Up
BCAM	111.294	1.52435	0.44213	3.44772	0.00057	0.04415	Up
ACKR1	75.4991	1.12592	0.33363	3.37473	0.00074	0.0586	Up
ORM1	193.451	1.4753	0.44085	3.34652	0.00082	0.06441	Up
FIBCD1	3.66691	2.27373	0.68803	3.30469	0.00095	0.06831	Up
BICDL2	36.2925	1.2123	0.36728	3.30077	0.00096	0.06831	Up
LOC105377645	4.47755	2.44345	0.74332	3.28723	0.00101	0.06831	Up
SLC6A19	8.0326	1.71287	0.52272	3.27684	0.00105	0.06933	Up
LOC101929014	3.13076	3.75381	1.14872	3.26781	0.00108	0.06998	Up
LOC112268064	32.3927	1.62307	0.50882	3.18986	0.00142	0.0797	Up
HLA-DQA2	484.358	1.14619	0.36883	3.10767	0.00189	0.0797	Up
PDZK1IP1	2280.37	1.09211	0.35202	3.10245	0.00192	0.0797	Up
BLVRB	5057.84	1.00812	0.32505	3.10141	0.00193	0.0797	Up
MIR664B	5.59762	2.23525	0.72194	3.09616	0.00196	0.0797	Up
LINC02273	176.367	1.40192	0.45518	3.07992	0.00207	0.0797	Up
LOC105371456	4.73946	1.44234	0.46867	3.07752	0.00209	0.0797	Up
HBG1	16698.7	2.53056	0.84007	3.01231	0.00259	0.0797	Up
KLF1	788.185	1.07341	0.35889	2.99089	0.00278	0.0797	Up
IFI27	75.9219	1.33422	0.45123	2.95687	0.00311	0.0797	Up
PCAT1	12.9183	1.38967	0.47038	2.95437	0.00313	0.0797	Up
CHST1	3.02123	2.17294	0.7384	2.94277	0.00325	0.0797	Up
VWCE	428.509	1.14112	0.38959	2.92902	0.0034	0.0797	Up
LINC02345	5.46928	1.52495	0.52247	2.91873	0.00351	0.0797	Up
PRECSIT	7.33422	1.15708	0.39717	2.91331	0.00358	0.0797	Up
LOC105376982	3.27396	1.5808	0.54535	2.89866	0.00375	0.0797	Up
RAB3IL1	189.259	1.02402	0.35363	2.89579	0.00378	0.0797	Up
RGS20	3.28627	1.75617	0.60793	2.88878	0.00387	0.0797	Up
KLHDC8A	38.0278	1.05012	0.36508	2.87644	0.00402	0.0797	Up
NALF2	2.97875	2.21889	0.78637	2.82168	0.00478	0.0797	Up
LOC107986385	3.82136	1.43417	0.50851	2.82035	0.0048	0.0797	Up
GCNT3	3.38293	1.77384	0.63286	2.8029	0.00506	0.0797	Up
LINC00570	74.6537	1.15729	0.41361	2.79803	0.00514	0.0797	Up
H2BC26	6.1457	1.13663	0.40628	2.79767	0.00515	0.0797	Up
ALAS2	19040.9	1.21428	0.43758	2.77497	0.00552	0.0797	Up
GYPB	118.211	1.34351	0.48431	2.77408	0.00554	0.0797	Up
SNORA10B	6.21051	1.54738	0.5591	2.76762	0.00565	0.0797	Up
LOC107984590	1.8078	2.2286	0.80765	2.75938	0.00579	0.0797	Up
LOC107985976	21.696	1.26512	0.45859	2.75875	0.0058	0.0797	Up
C1orf116	32.0384	1.12615	0.40842	2.75731	0.00583	0.0797	Up
SNORD3B-1	8.53981	1.92833	0.70021	2.75392	0.00589	0.0797	Up
RPLP0P2	7.0354	1.16751	0.42739	2.73169	0.0063	0.0797	Up
DNASE1L3	28.707	1.00161	0.36841	2.71875	0.00655	0.0797	Up
KRT1	751.916	1.38029	0.51218	2.69491	0.00704	0.0797	Up
LOC105373734	1.1609	2.60256	0.96892	2.68603	0.00723	0.0797	Up
HBM	0.83012	2.92949	1.09242	2.68165	0.00733	0.0797	Up
PAGE2B	707.051	1.28361	0.47909	2.67928	0.00738	0.0797	Up
SNORA36A	6.16091	1.7554	0.65781	2.66854	0.00762	0.0797	Up
SHISA7	26.0458	1.19813	0.45229	2.64902	0.00807	0.0797	Up
MKRN9P	12.0253	1.05513	0.39866	2.64668	0.00813	0.0797	Up
LINC01579	3.52325	1.98602	0.75658	2.625	0.00866	0.0797	Up
KRTAP10-10	2.34035	2.03002	0.78788	2.57656	0.00998	0.0797	Up
FAM183BP	4.30722	1.18427	0.46039	2.57229	0.0101	0.0797	Up
CNTNAP2	41.6625	1.38299	0.53766	2.57224	0.0101	0.0797	Up
LOC105369304	1.31621	2.75007	1.07566	2.55662	0.01057	0.0797	Up
LOC107986019	13.4799	1.85815	0.72888	2.54932	0.01079	0.0797	Up
LOC107984948	121.699	1.03506	0.40819	2.53576	0.01122	0.0797	Up
IGHV7-4-1	4.04455	2.38107	0.94468	2.5205	0.01172	0.0797	Up
GPRC5C	21.2821	1.36362	0.54466	2.50361	0.01229	0.0797	Up
LOC105374263	4.5723	1.08485	0.43954	2.46814	0.01358	0.0797	Up
INS-IGF2	21.3091	1.09974	0.44905	2.44903	0.01432	0.0797	Up
SNORA73A	63.8689	1.48563	0.61465	2.41704	0.01565	0.0797	Up
ADRA2A	14.1305	1.27342	0.52747	2.4142	0.01577	0.0797	Up
LOC107984960	10.245	1.2216	0.50644	2.41214	0.01586	0.0797	Up
TRERNA1	0.98471	2.43774	1.01526	2.40111	0.01635	0.0797	Up
S100P	994.021	1.34025	0.55826	2.40079	0.01636	0.0797	Up
LOC112267874	24.9612	1.04399	0.43514	2.39919	0.01643	0.0797	Up
GCAT	78.2566	1.22656	0.51671	2.37379	0.01761	0.0797	Up
LOC102723568	2.1672	2.56804	1.09302	2.34948	0.0188	0.0797	Up
LOC107984360	247.859	1.10086	0.47125	2.33605	0.01949	0.0797	Up
FAM83A	14.4642	1.0781	0.46582	2.31439	0.02065	0.0797	Up
LOC105377083	2.72015	1.91095	0.82682	2.31122	0.02082	0.0797	Up
VMO1	37.9344	1.30774	0.56588	2.31096	0.02083	0.0797	Up
LINC00640	1.40175	2.4599	1.06644	2.30665	0.02107	0.0797	Up
IGF2	22.9881	1.04954	0.45995	2.28187	0.0225	0.0797	Up
AXDND1	1.79053	2.13254	0.94313	2.26113	0.02375	0.0797	Up
UNC5B	14.0169	1.21665	0.54092	2.24924	0.0245	0.0797	Up
LINC02570	1.65792	1.97152	0.8797	2.24113	0.02502	0.0797	Up
LINC02814	2.90672	1.31804	0.59272	2.22372	0.02617	0.0797	Up
WFDC2	1.28068	1.94053	0.88201	2.20013	0.0278	0.0797	Up
LOC105379561	0.91132	2.24366	1.02174	2.19591	0.0281	0.0797	Up
SNORD133	9.61358	1.82436	0.83727	2.17894	0.02934	0.0797	Up
LOC105371485	1.84769	1.6142	0.74118	2.17789	0.02941	0.0797	Up
SMIM1	85.1807	1.14753	0.52741	2.17576	0.02957	0.0797	Up
IQSEC3	32.7167	1.03937	0.47881	2.17073	0.02995	0.0797	Up
TUNAR	3.52864	1.24896	0.57571	2.16941	0.03005	0.0797	Up
GYPA	21.3719	1.14314	0.52869	2.16221	0.0306	0.0797	Up
C3orf84	0.78013	2.38012	1.10218	2.15946	0.03081	0.0797	Up
REL-DT	1.48376	1.90257	0.88605	2.14724	0.03177	0.0797	Up
LOC105377896	3.02102	2.21705	1.03323	2.14575	0.03189	0.0797	Up
LOC105369595	34.7815	1.06318	0.49592	2.14386	0.03204	0.0797	Up
LOC105370108	14.82	1.10642	0.51824	2.13494	0.03277	0.0797	Up
LOC105373175	11.5741	1.00061	0.47093	2.12474	0.03361	0.0797	Up
LOC105377319	20.5983	1.54701	0.73177	2.11406	0.03451	0.0797	Up
MIR4451	36.7848	1.75046	0.83043	2.10791	0.03504	0.0797	Up
SNORA36B	0.61225	2.39686	1.14283	2.09731	0.03597	0.0797	Up
MIR664A	0.61225	2.39686	1.14283	2.09731	0.03597	0.0797	Up
SNORA2C	3.36438	1.25656	0.59937	2.09649	0.03604	0.0797	Up
LOC105376079	0.8744	2.6189	1.24937	2.09617	0.03607	0.0797	Up
LOC107986758	3.06723	1.26435	0.60323	2.09596	0.03609	0.0797	Up
ZBTB20-AS3	19.4001	1.23428	0.6004	2.05574	0.03981	0.0797	Up
LOC101927829	1.46447	2.18223	1.06209	2.05467	0.03991	0.0797	Up
LOC107987377	0.43822	2.6222	1.27702	2.05338	0.04004	0.0797	Up
HSP90AB4P	46.8706	1.1713	0.5705	2.05312	0.04006	0.0797	Up
PLCB4	3.21002	1.07291	0.52309	2.0511	0.04026	0.0797	Up
GJB4	1.40304	1.89691	0.92612	2.04823	0.04054	0.0797	Up
LOC107984751	4.6265	1.05802	0.51663	2.04794	0.04057	0.0797	Up
LOC101927357	0.73096	2.31611	1.13586	2.03907	0.04144	0.0797	Up
IQSEC3-AS1	5.00123	1.24786	0.61369	2.03337	0.04202	0.0797	Up
LOC105375387	0.72073	2.84973	1.41486	2.01414	0.04399	0.0797	Up
LOC105378489	1.27459	3.18042	1.58353	2.00844	0.0446	0.0797	Up
FAM170B-AS1	1.80124	1.44772	0.72174	2.00588	0.04487	0.0797	Up
KRTAP10-9	1.68679	1.81453	0.90692	2.00077	0.04542	0.0797	Up
LINC02751	51.6267	1.01663	0.50903	1.99719	0.0458	0.0797	Up
GRB14	4.35433	1.2375	0.62157	1.99094	0.04649	0.0797	Up
TAS2R60	2.48038	1.31017	0.65819	1.99056	0.04653	0.0797	Up
PTCHD1-AS	2.17223	1.62621	0.81871	1.98631	0.047	0.0797	Up
LOC105379087	29.7758	1.02337	0.51661	1.98093	0.0476	0.0797	Up
LOC105370495	1.61004	1.66012	0.83835	1.98022	0.04768	0.0797	Up
CASC19	1.38189	1.61423	0.81678	1.97634	0.04812	0.0797	Up
LOC105375930	1.18689	1.77517	0.90218	1.96765	0.04911	0.0797	Up
LOC105379481	15.6532	1.16196	0.59128	1.96516	0.0494	0.0797	Up
CD177	91.9307	1.00721	0.51307	1.96308	0.04964	0.0797	Up
ACTL7A	6647.84	1.54478	0.78788	1.96067	0.04992	0.0797	Up
LOC101929322	14.9448	-2.09435	0.53637	-3.90469	9e-05	0.01349	Down
PCDH8	2.02366	-3.82283	0.99683	-3.83499	0.00013	0.01349	Down
NRG1	106.593	-1.45065	0.41139	-3.5262	0.00042	0.04058	Down
MYO18B	5.86879	-2.21977	0.65503	-3.3888	0.0007	0.05708	Down
DEFT1P2	57.9735	-6.14637	1.85434	-3.31459	0.00092	0.06831	Down
CAVIN3	12.7256	-1.51999	0.47342	-3.21062	0.00132	0.0797	Down
IGFBP2	15.1946	-1.5238	0.48173	-3.16316	0.00156	0.0797	Down
IGHA1	4942.11	-1.49561	0.50296	-2.9736	0.00294	0.0797	Down
LOC107985279	26.2072	-1.31844	0.45248	-2.91383	0.00357	0.0797	Down
ARHGEF17	45.3794	-1.13649	0.39752	-2.85892	0.00425	0.0797	Down
LOC112268092	9.65814	-1.01289	0.35628	-2.84298	0.00447	0.0797	Down
ZNRF2P1	10.3284	-1.30399	0.46593	-2.79871	0.00513	0.0797	Down
PTGES2-AS1	10.4254	-1.07577	0.38706	-2.77931	0.00545	0.0797	Down
DYNLT5	2.30611	-2.24488	0.81114	-2.76757	0.00565	0.0797	Down
IGHV3-48	86.0564	-1.02251	0.36951	-2.76717	0.00565	0.0797	Down
UGT2B11	20.3215	-1.1487	0.41519	-2.76666	0.00566	0.0797	Down
LOC101927157	12.596	-1.26407	0.4577	-2.76179	0.00575	0.0797	Down
LOC105372991	5.34739	-2.04214	0.74576	-2.73833	0.00618	0.0797	Down
LINC02156	1.49683	-2.47765	0.91236	-2.71565	0.00661	0.0797	Down
KCNMA1	12.779	-2.0863	0.7702	-2.70876	0.00675	0.0797	Down
CDC27P10	5.09601	-1.23234	0.46165	-2.66943	0.0076	0.0797	Down
IDO1	188.796	-1.23764	0.46364	-2.66939	0.0076	0.0797	Down
MYOM2	500.558	-2.29826	0.86113	-2.66888	0.00761	0.0797	Down
SCOC-AS1	6.26299	-1.01957	0.38213	-2.66811	0.00763	0.0797	Down
CDC27P9	3.81781	-1.39318	0.52974	-2.6299	0.00854	0.0797	Down
LOC105377805	1.12932	-2.46587	0.94368	-2.61304	0.00897	0.0797	Down
SCGB3A2	7.17796	-1.39164	0.54001	-2.57708	0.00996	0.0797	Down
SLC4A10	63.0893	-1.23844	0.48177	-2.57062	0.01015	0.0797	Down
VSTM2B	2.65985	-2.9695	1.1572	-2.56611	0.01028	0.0797	Down
LOC101929297	2.72479	-1.99283	0.78002	-2.55485	0.01062	0.0797	Down
MIR4313	4.25299	-1.21904	0.47818	-2.54936	0.01079	0.0797	Down
IGHJ1	24.1764	-1.21865	0.48044	-2.53654	0.0112	0.0797	Down
LOC101927179	31.6024	-1.27993	0.5073	-2.52302	0.01164	0.0797	Down
NFXL1	251.7	-1.26233	0.50067	-2.52125	0.01169	0.0797	Down
SPOCK3	1.49982	-2.4234	0.96819	-2.50302	0.01231	0.0797	Down
LOC107984698	9.03997	-1.06727	0.42645	-2.5027	0.01232	0.0797	Down
ANO5	9.30427	-1.03937	0.41585	-2.49936	0.01244	0.0797	Down
LOC105369714	2.13501	-2.01131	0.80933	-2.48514	0.01295	0.0797	Down
LOC102723795	2.11717	-1.90386	0.76897	-2.47585	0.01329	0.0797	Down
UGT2B28	4.22511	-1.23906	0.50685	-2.44463	0.0145	0.0797	Down
LINC00515	2.41011	-1.53752	0.64043	-2.40075	0.01636	0.0797	Down
LOC105369329	2.89607	-1.50823	0.62861	-2.39932	0.01643	0.0797	Down
LOC105371468	7.3416	-1.04341	0.43493	-2.39902	0.01644	0.0797	Down
NDN	7.64658	-1.24498	0.51964	-2.39585	0.01658	0.0797	Down
MIR576	1.03713	-2.31623	0.97279	-2.38102	0.01726	0.0797	Down
IGHJ2	23.4704	-1.22449	0.51899	-2.35935	0.01831	0.0797	Down
LOC105374809	151.561	-1.00676	0.42775	-2.35361	0.01859	0.0797	Down
GLDC	9.52088	-1.38085	0.5884	-2.34681	0.01893	0.0797	Down
TRMT9B	3.0518	-1.5149	0.647	-2.34142	0.01921	0.0797	Down
SLC1A1	2.77545	-1.54042	0.66001	-2.33395	0.0196	0.0797	Down
C1QTNF7	5.49347	-1.20957	0.51993	-2.32642	0.02	0.0797	Down
LOC105372706	4.2828	-1.03517	0.44657	-2.31802	0.02045	0.0797	Down
LOC105376340	0.95148	-2.22912	0.96207	-2.31702	0.0205	0.0797	Down
GHSR	0.82499	-2.47558	1.07015	-2.31331	0.02071	0.0797	Down
IGKV1-37	11.6523	-1.63179	0.70776	-2.30556	0.02114	0.0797	Down
LOC101929128	1.95678	-2.95035	1.28068	-2.30373	0.02124	0.0797	Down
RCAN2	6.06634	-1.54299	0.67052	-2.3012	0.02138	0.0797	Down
IGKV1D-37	6.49208	-1.54448	0.67324	-2.29408	0.02179	0.0797	Down
LOC107984482	1.79931	-1.96894	0.85939	-2.29108	0.02196	0.0797	Down
IGHV1-3	64.2893	-1.06667	0.46622	-2.2879	0.02214	0.0797	Down
IDO2	4.8387	-1.31107	0.5731	-2.28768	0.02216	0.0797	Down
LOC107984714	0.80893	-2.45582	1.0749	-2.28469	0.02233	0.0797	Down
ACSS3	3.3094	-1.61222	0.7066	-2.28167	0.02251	0.0797	Down
GLT8D2	3.59433	-1.21807	0.53846	-2.26213	0.02369	0.0797	Down
IFNL4	0.96632	-2.25764	0.99962	-2.25849	0.02391	0.0797	Down
PTPRG-AS1	1.06839	-2.22612	0.98891	-2.25109	0.02438	0.0797	Down
CACHD1	17.9893	-1.01439	0.45103	-2.24904	0.02451	0.0797	Down
IGHA2	1396.09	-1.14561	0.51192	-2.23788	0.02523	0.0797	Down
RGMA	12.4332	-1.07907	0.48257	-2.23611	0.02534	0.0797	Down
TM4SF19	16.1734	-1.0147	0.45724	-2.21917	0.02647	0.0797	Down
LOC105374636	2.69392	-1.8393	0.83336	-2.20708	0.02731	0.0797	Down
GPR173	4.38088	-1.06093	0.4808	-2.20661	0.02734	0.0797	Down
A4GNT	1.23947	-2.19554	0.99601	-2.20433	0.0275	0.0797	Down
FOXD4	2.77485	-1.3058	0.59455	-2.19629	0.02807	0.0797	Down
LOC105379829	1.47486	-2.38244	1.08763	-2.19049	0.02849	0.0797	Down
LOC101928933	3.05779	-1.29032	0.59002	-2.18689	0.02875	0.0797	Down
LOC107984946	3.40692	-1.09497	0.50524	-2.16721	0.03022	0.0797	Down
LOC105372270	1.83281	-1.69868	0.78687	-2.15879	0.03087	0.0797	Down
JAKMIP1-DT	2.99883	-1.33367	0.61964	-2.15231	0.03137	0.0797	Down
SNORD45C	1.67262	-2.02846	0.94408	-2.1486	0.03167	0.0797	Down
CTTNBP2	2.74578	-1.57142	0.73787	-2.12967	0.0332	0.0797	Down
SLC25A47	1.9494	-1.5817	0.74763	-2.11564	0.03438	0.0797	Down
RGS1	11.5377	-1.10502	0.52288	-2.11334	0.03457	0.0797	Down
GSC	0.94666	-2.16383	1.02519	-2.11067	0.0348	0.0797	Down
LOC105372663	3.99716	-1.33163	0.63293	-2.10391	0.03539	0.0797	Down
CATSPERB	10.2128	-1.07658	0.51171	-2.10388	0.03539	0.0797	Down
CXCL10	20.0228	-1.41861	0.67463	-2.1028	0.03548	0.0797	Down
ENPEP	0.93253	-2.23257	1.06245	-2.10134	0.03561	0.0797	Down
ALDH3A1	0.80994	-2.37906	1.13554	-2.09509	0.03616	0.0797	Down
IGLV3-21	192.735	-1.09879	0.52465	-2.09433	0.03623	0.0797	Down
TCF23	1.1096	-1.99323	0.95486	-2.08746	0.03685	0.0797	Down
LOC105373449	2.78372	-1.35649	0.65709	-2.06438	0.03898	0.0797	Down
LOC642131	5.18665	-1.01556	0.49716	-2.0427	0.04108	0.0797	Down
TP53TG3	1.12845	-2.03143	0.99545	-2.04072	0.04128	0.0797	Down
LOC392232	0.77184	-2.34735	1.1586	-2.02602	0.04276	0.0797	Down
STAC2	0.67258	-2.15538	1.06431	-2.02514	0.04285	0.0797	Down
LOC105376714	0.67629	-2.15073	1.0622	-2.02479	0.04289	0.0797	Down
SHANK3	3.72452	-1.26452	0.62722	-2.01607	0.04379	0.0797	Down
LOC105369958	3.01665	-1.32104	0.65778	-2.00832	0.04461	0.0797	Down
C15orf48	3.85803	-1.01472	0.50629	-2.00423	0.04505	0.0797	Down
LOC105374122	1.05082	-2.28377	1.13967	-2.00388	0.04508	0.0797	Down
LINC00941	0.88797	-2.11895	1.06543	-1.98882	0.04672	0.0797	Down
FGF13	8.08017	-1.65814	0.83613	-1.98312	0.04735	0.0797	Down
KIAA1217	2.16674	-1.52064	0.768	-1.98	0.0477	0.0797	Down

## Sheet: Supplementary Table 2
Supplementary Table 2. The detailed results of bootstrap analysis in GSE58150 and GSE211527
Genes	AUC	Bias	Std. error	Dataset
ACSS3	0.92	-0.00155	0.04254	GSE58150
ACTL7A	0.78	-0.00172	0.04778	GSE58150
NRG1	1	0	0	GSE58150
PXDN	0.95	-0.00056	0.03175	GSE58150
SHANK3	0.88	-0.00803	0.07711	GSE58150
ACSS3	0.53	0.01004	0.12667	GSE211752
ACTL7A	0.61	0.02382	0.16638	GSE211752
NRG1	0.58	0.01217	0.12587	GSE211752
PXDN	0.83	0.00238	0.01664	GSE211752
SHANK3	0.56	0.02986	0.14317	GSE211752

## Sheet: Supplementary Table 3
Supplementary Table 3. The detailed results of permutation testing in GSE58150 and GSE211752
Genes	Obs_diff	Pvalue	Dataset
ACSS3	-0.02098	0.0021	GSE58150
ACTL7A	0.02112	0.0077	GSE58150
NRG1	-0.25657	0.0004	GSE58150
PXDN	-0.05364	0.0003	GSE58150
SHANK3	-0.02487	0.0042	GSE58150
ACSS3	-0.16833	0.21612	GSE211752
ACTL7A	0.19667	0.15642	GSE211752
NRG1	-0.82667	0.11431	GSE211752
PXDN	0.86667	0.00308	GSE211752
SHANK3	0.02167	0.94439	GSE211752
